# Supplementary material for: Molecular and morphological congruence of three new cryptic Neopetrosia spp. in the Caribbean
Source: PeerJ. 2019 Feb 5;7:e6371. doi: 10.7717/peerj.6371 (PMC6368163; doi:10.7717/peerj.6371)
Supplement: Supplemental Information 1 — Exported fasta file of COI sequences of Neopetrosia spp. Sequence file was generated from forward and reverse sequence chromatograms that were assembled and edited by eye using Geneious 10. [file peerj-07-6371-s001.fasta]

>Neopetrosia_cristata_sp._nov._V_UF_3859 Alignment of 2 sequences: Jan_3_C09.ab1, Jan_4_C10.ab1 (reversed)
TATTGTTTGGAGGGTTTGCTGGGATGGTTGGAACTGCGTTTAGTATGTTAATTCGACTGGAACTCTCAGCACCTGGGAGCATGTTAGGAGATGATCACCTATATAATGTTATTGTCACAGCTCATGCTTTTGTCATGATCTTTTTTTTAGTTATGCCAGTAATGATTGGGGGCTTTGGAAATTGGTTGCTTCCTTTATACATCGGGGCACCAGATATGGCTTTCCCAAGACTAAATAATATAAGTTTTTGACTATTACCTCCGGCTTTAACTTTATTGTTAGGGTCTGCGTTTGTTGAGCTAGGAGCTGGAACAGGGTGGACGGTCTATCCGCCACTAGCAAGTATACAAACACACTCGGGAGGGTCCGTGGATATGGTGATTTTTAGTCTTCATTTAGCGGGTATTTCTTCAATATTAGGGTCAATGAATTTTATCACAACTATCTTTAATATGAGGGCGGTGACAATGGATAGATTGCCGTTGTTTGTCTGATCTATTCTTGTAACTATTTTTTTATTATTATTATCATTACCTGTTCTTGCTGGGGCCATAACTATGCTTTTGACCGACAGAAACTTTAATACAACTTTTTTTGATCCAGCCGGGGGAGGGGATCCTATACTATATCAACACCTTTTTTGGTTCTTCGGGCACCCTGAGGTGTATATATTAATCTTACCCGGGTTTGGTATCGTATCGCAAATAGTAACC
>Neopetrosia_dendrocrevacea_sp._III_UF_3854 Alignment of 2 sequences: Jan_1_D11COINPIIISPECFI.ab1, Jan_2_D12 COINPIIIRV1.ab1 (reversed)
TATTTATTGTTTGGAGGGTTTGCTGGGATGATAGGAACAGCGTTTAGTATGTTAATTAGACTGGAACTCTCAGCTCCAGGGAGCATGCTAGGCGATGATCACCTATATAATGTTATAGTCACAGCTCATGCTTTTGTTATGATCTTTTTTTTAGTTATGCCAGTCATGATTGGGGGCTTTGGAAATTGGCTGCTCCCTTTATACATCGGGGCACCAGATATGGCTTTCCCAAGACTAAATAATATAAGTTTTTGACTACTACCTCCGGCTTTAACTTTATTGTTAGGGTCTGCGTTTGTTGAACTAGGAGCTGGAACAGGGTGGACGGTCTATCCGCCACTAGCAAGTATACAAACACACTCGGGAGGGTCCGTGGATATGGTGATTTTTAGTCTTCATTTAGCGGGTATTTCCTCAATATTAGGGTCAATGAATTTTATCACAACTATCTTTAATATGAGGGCGGTGACAATGGACAGATTGCCGTTGTTTGTCTGATCTATTCTTGTAACTATTTTTTTATTATTATTATCATTACCTGTTCTAGCTGGAGCTATTACTATGCTTTTGACCGACAGAAACTTTAATACTACTTTTTTTGATCCGGCCGGGGGAGGGGACCCAATACTATATCAACACCTTTTTTGGTTCTTTGGGCACCCTGAGGTGTATATCTTAATCTTACCTGGGTTTGGTATCGTATCGCAAATAGTACCAA
>Neopetrosia_proxima_sp._I_UF_3856 Alignment of 3 sequences: Neopetrosia proxima VI COI_1490, Jan_1_A02.ab1 (reversed), Neopetrosia proxima I COI_1490
TCATAAAGATATTGGGACCCTCTATTTATTGTTTGGAGGGTTTGCTGGGATGATTGGAACAGCATTTAGTATGTTAATTAGGTTGGAACTATCCGCGCCGGGAAGTATGCTAGGCGACGATCATTTATATAATGTTATAGTCACAGCTCATGCTTTTGTGATGATCTTTTTTTTAGTTATGCCAGTAATGATTGGGGGCTTTGGAAATTGGCTACTCCCTTTATACATCGGGGCACCAGATATGGCATTCCCAAGACTAAATAATATTAGTTTTTGACTACTACCTCCGGCTTTAACTTTATTGTTAGGGTCTGCGTTTGTTGAGCAAGGAGCTGGAACAGGATGGACGGTCTATCCGCCTCTAGCAAGTATACAAACACACTCGGGAGGGTCCGTGGATATGGTGATTTTTAGTCTTCATTTAGCGGGAATTTCCTCAATATTAGGGTCAATGAATTTTATCACAACTATCTTTAATATGAGGGCGCCAGGTGTGACAATGGACAGATTGCCGTTGTTTGTGTGATCTATTCTAGTAACTATTTTTTTATTATTATTATCATTACCTGTTCTA
>Neopetrosia_proxima_sp._IV_UF_3858 Alignment of 2 sequences: Jan_1_G08.ab1, Jan_2_H08.ab1 (reversed)
AAAGATATTGGGACCCTCTATTTATTGTTTGGAGGGTTTGCTGGGATGATTGGAACAGCATTTAGTATGTTAATTAGGTTGGAACTATCCGCGCCGGGAAGTATGCTAGGCGACGATCATTTATATAATGTTATAGTCACAGCTCATGCTTTTGTGATGATCTTTTTTTTAGTTATGCCAGTAATGATTGGGGGCTTTGGAAATTGGCTACTCCCTTTATACATCGGGGCACCAGATATGGCATTCCCAAGACTAAATAATATTAGTTTTTGACTACTACCTCCGGCTTTAACTTTATTGTTAGGGTCTGCGTTTGTTGAGCAAGGAGCTGGAACAGGATGGACGGTCTATCCGCCTCTAGCAAGTATACAAACACACTCGGGAGGGTCCGTGGATATGGTGATTTTTAGTCTTCATTTAGCGGGAATTTCCTCAATATTAGGGTCAATGAATTTTATCACAACTATCTTTAATATGAGGGCGCCAGGTGTGACAATGGACAGATTGCCGTTGTTTGTGTGATCTATTCTAGTAACTATTTTTTTATTATTATTATCATTACCTGTTC
>Neopetrosia_proxima_sp._VI_UF3860 A new nucleotide sequence entered manually
GAGGGTTTGCTGGGATGATTGGAACAGCATTTAGTATGTTAATTAGGTTGGAACTATCCGCGCCGGGAAGTATGCTAGGCGACGATCATTTATATAATGTTATAGTCACAGCTCATGCTTTTGTGATGATCTTTTTTTTAGTTATGCCAGTAATGATTGGGGGCTTTGGAAATTGGCTACTCCCTTTATACATCGGGGCACCAGATATGGCATTCCCAAGACTAAATAATATTAGTTTTTGACTACTACCTCCGGCTTTAACTTTATTGTTAGGGTCTGCGTTTGTTGAGCAAGGAGCTGGAACAGGATGGACGGTCTATCCGCCTCTAGCAAGTATACAAACACACTCGGGAGGGTCCGTGGATATGGTGATTTTTAGTCTTCATTTAGCGGGAATTTCCTCAATATTAGGGTCAATGAATTTTATCACAACTATCTTTAATATGAGGGCGCCAGGTGTGACAATGGACAGATTGCCGTTGTTTGTGTGATCTATTCTAGTAACTATTTTTTTATTATTATTATCATTACCTGTTCTA
>Neopetrosia_sigmafera_sp._nov._II_UF_3857
CATAAAGATATTGGAACTCTTTATTTATTATTTGGGGCTTTTGCGGGGATGGTTGGTACAGCATTTAGTATGCTTATAAGATTGGAATTATCAGCACCTGGGTCAATGTTGGGGGACGATCATTTATATAATGTAATAGTGACTGCACATGCGTTTGTAATGATATTTTTTTTGGTAATGCCAGTAATGATAGGTGGATTTGGTAATTGGTTAGTTCCTTTGTATATTGGTGCGCCAGATATGGCATTTCCTCGATTAAATAATATTAGTTTTTGATTATTACCTCCTGCTTTAACTTTATTAGTTGGTTCTGCTTTTGTTGAACAAGGAGCAGGAACAGGATGAACAGTATACCCTCCATTATCTAGTATTCAAACACATTCAGGGGGGTCTGTTGATATGGTAATATTTAGTCTTCATTTAGCTGGTATTTCTTCTATATTGGGGGCAATGAATTTTATTACAACTATCTTTAATATGAGAACCCCGGGGATGACTATGGATAAAATGCCACTATTTGTATGATCTGTATTAGTAACTGCTTTTTTATTATTGTTGTCGTTACCGGTATTAGCAGGAGCAATTACGATGCTTTTAACCGATAGAAATTTTAATACTACTTTTTTTGACCCGGCTGGGGGGGGGGATCCTATATTATATCAACATTTATTTTGATTTTTTGGTCACC
