# Supplementary material for: Molecular and morphological congruence of three new cryptic Neopetrosia spp. in the Caribbean
Source: PeerJ. 2019 Feb 5;7:e6371. doi: 10.7717/peerj.6371 (PMC6368163; doi:10.7717/peerj.6371)
Supplement: Supplemental Information 2 — Exported fasta file of 28S rRNA sequences of Neopetrosia spp. Sequence file was generated from forward and reverse sequence chromatograms that were assembled and edited by eye using Geneious 10. [file peerj-07-6371-s002.fasta]

>Neopetrosia_cristata_UF_3859_sp._V_28S_C2_D2_5F_NPRV1_consensus_sequence
GGCCGAGAGGTCGGCGAATTGTGGTCTGGAGACGCCAACTGTCCTCGCCTGCTTCCCCGGCCCGAAGTTGACCTGGAACGGCGCGTCAGAGAGGGTGACAGTCCCGTAGGGCCGTCTGTGGGAAGCGGGTGGACGTCATTTGGCGGTCGGCGAGTCGGGTTGTTTGGGATTGCAGCCCAAAGTGGGTGGTAAACTCCATCCAAAGCTAAATAGCGGCACGAGACCGATAGCGAACAAGTACCGTGAGGGAAAGGTGAAAAGTACTTTGAAAAGAGAGTCAAAGAGACCGCGAAACCGTTGGGAGGGAAGCGCACGGCGGCGAGCCGTGTCCGCGTGGGACTCAGCAGGCGTGTCTTCACCACGGGTGCCGTGACGCCCGCTCCGGCGAGTCTCCCCGGCTGCGGTCAGGGGAGCGTCGGCGGTGGGAGAGTGGCGGTGCCGCCTGCGCACTTTCCGCGTGGACTCGTCAGCGAGGATCGCCTCGGGCCCACAAGGACGGTGGGGTAGGTGACCCGGCGTGGTCTCTGTGCCTCGTTGGGAGCTTACAGCCCACCGTTGAGGCTGCGGTCGCGGCCCGAGCGTCGATCGAGGTGAGGTGCGAGCGTCGTTTCGCCGGAGAGGCCGGGCGGGCAACGGTCGGCGTTTGTCGGTCGGTCAGCCCGGCTCCGACGCTGGCGTCGAGTCGCTGCCGTGCGACCCGTCTTGAAACACGGAA
>Neopetrosia_dendrocrevacea_UF_3854_sp._III_28S_C2_D2_Consensus
CGGCGAGCGAAGTGGGAAGAGCTCAGGCTGCCAATCTCCGGCCGAGAGGTCGGCGAATTGTGGTCTGGAGACGCCAACTGTCCTCGCCTGCTTCCCCGGCCCGAAGTTGACCTGGAACGGCGCGTCAGAGAGGGTGACAGTCCCGTAGGGCCGTCTGTGGGAAGCGGGTGGACGTCATTTGGCGGTCGGCGAGTCGGGTTGTTTGGGATTGCAGCCCAAAGTGGGTGGTAAACTCCATCCAAAGCTAAATAGCGGCACGAGACCGATAGCGAACAAGTACCGTGAGGGAAAGGTGAAAAGTACTTTGAAAAGAGAGTCAAAGAGACCGCGAAACCGTTGGGAGGGAAGCGCACGGCGGCGAGCCGTGTCCGCGTGGGACTCAGCAGGCGTGTCTTCACCACGGGTGCCGTGACGCCCGCTCCGGCGAGTCTCCCCGGCTGCGGTCAGGGGAGCGTCGGCGGTGGGAGAGTGGCGGTGCCGCCTGCGCACTTTCCGCGTGGACTCGTCAGCGAGGATCGCCTCGGGCCCACAAGGACGGTGGGGTAGGTGACCCGGCGTGGTCTCTGTGCCTCGTTGGGAGCTTACAGCCCACCGTTGAGGCTGCGGTCGCGGCCCGAGCGTCGATCGAGGTGAGGTGCGAGCGTCGTTTCGCCGGAGAGGCCGGGCGGGCAACGGTCGGCGTTTGTC
>Neopetrosia_proxima_UF_3856_I_28S_5F_C2_D2_NPRV1_consensus_sequence
CGGCGAGCGAAGTGGGAAGAGCTCAGGCTGCCAATCTCCGGCCGAGAGGTCGGCGAATTGTGGTCTGGAGACGCCAACTGTCCTCGCCTGCTTCCCCGGCCCGAAGTTGACCTGGAACGGCGCGTCAGAGAGGGTGACAGTCCCGTAGGGCCGTCTGTGGGAAGCGGGTGGACGTCATTTGGCGGTCGGCGAGTCGGGTTGTTTGGGATTGCAGCCCAAAGTGGGTGGTAAACTCCATCCAAAGCTAAACAGCGGCACGAGACCGATAGCGAACAAGTACCGTGAGGGAAAGGTGAAAAGCACTTTGAAAAGAGAGTCAAAGAGACCGCGAAACCGTTGGGAGGGAAGCGCACGGCGGCGAGCCGTGTCCGAGTGGGACTCAGCAGGCGTGTCTTCACCCCGGGTGCCGCGACGCCCGCTCCGGCGAGTCTCCCCGGCTGCGGTCAGGGGAGCGTCGGCGGTGGGAGAGTGGCGGTGCCGCCTGCGCACTTTCCGCCCGGACTCGTCAGCGAGGATCGCCTCGGGCCCAAGAGGACGGTGGGGTAGGTGACCCGGCGTGGTCTCTGTGCCTCGTTGGGAGCTTACAGCCCGCCGTTGAGGCTGCGGTCGCGGCCCGAGCGTCGATCGAGGTGTGGTGCGAGCGTCGTTTCGCCGGAGAGGCCGGGCAGACACAACGGCCGGCGTTTGTC
>Neopetrosia_proxima_UF_3858_sp._IV_28S_5F_NPRV1_NPRV2_NPF2_consensus_sequence
TCTCCGGCCGAGAGGTCGGCGAATTGTGGTCTGGAGACGCCAACTGTCCTCGCCTGCTTCCCCGGCCCGAAGTTGACCTGGAACGGCGCGTCAGAGAGGGTGACAGTCCCGTAGGGCCGTCTGTGGGAAGCGGGTGGACGTCATTTGGCGGTCGGCGAGTCGGGTTGTTTGGGATTGCAGCCCAAAGTGGGTGGTAAACTCCATCCAAAGCTAAACAGCGGCACGAGACCGATAGCGAACAAGTACCGTGAGGGAAAGGTGAAAAGCACTTTGAAAAGAGAGTCAAAGAGACCGCGAAACCGTTGGGAGGGAAGCGCACGGCGGCGAGCCGTGTCCGAGTGGGACTCAGCAGGCGTGTCTTCACCCCGGGTGCCGCGACGCCCGCTCCGGCGAGTCTCCCCGGCTGCGGTCAGGGGAGCGTCGGCGGTGGGAGAGTGGCGGTGCCGCCTGCGCACTTTCCGCCCGGACTCGTCAGCGAGGATCGCCTCGGGCCCAAGAGGACGGTGGGGTAGGTGACCCGGCGTGGTCTCTGTGCCTCGTTGGGAGCTTACAGCCCGCCGTTGAGGCTGCGGTCGCGGCCCGAGCGTCGATCGAGGTGTGGTGCGAGCGTCGTTTCGCCGGAGAGGCCGGGCAGACACAACGGCCGGCGTTTGTCGGTCGGTCGGCCTGGCTCCGACGCTGGCGTCGAGTCGCTGCCGTGCGACCCGTCTTGAAACACGGACCAAGGAGTGCAAGAGGCGCGCGAGTCTTGGGGTGATCGAAACCCGATCTAGGGCGAAGCGAGAGTGAGACGCGGGAGCCGGCGTTCGTCGGCGCACCGCGGACCGAGCCGTGTGGTCACGCTGTGGCCGGCTTCGAGTCAGAGCGCACCTGTTGCGACCCGAAAGATGGTGAACTATGCCCGAGGAGGGTGAAGCCAGGGGAAACTCTGGTGGAAGCTCGTAGCG
>Neopetrosia_proxima_UF_3860_sp._VI_28S_5F_NPRV1_NP2F1_NPF2_NPRV2_consensus_sequence
CGGCGAGCGAAGTGGGAAGAGCTCAGGCTGCCAATCTCCGGCCGAGAGGTCGGCGAATTGTGGTCTGGAGACGCCAACTGTCCTCGCCTGCTTCCCCGGCCCGAAGTTGACCTGGAACGGCGCGTCAGAGAGGGTGACAGTCCCGTAGGGCCGTCTGTGGGAAGCGGGTGGACGTCATTTGGCGGTCGGCGAGTCGGGTTGTTTGGGATTGCAGCCCAAAGTGGGTGGTAAACTCCATCCAAAGCTAAACAGCGGCACGAGACCGATAGCGAACAAGTACCGTGAGGGAAAGGTGAAAAGCACTTTGAAAAGAGAGTCAAAGAGACCGCGAAACCGTTGGGAGGGAAGCGCACGGCGGCGAGCCGTGTCCGAGTGGGACTCAGCAGGCGTGTCTTCACCCCGGGTGCCGCGACGCCCGCTCCGGCGAGTCTCCCCGGCTGCGGTCAGGGGAGCGTCGGCGGTGGGAGAGTGGCGGTGCCGCCTGCGCACTTTCCGCCCGGACTCGTCAGCGAGGATCGCCTCGGGCCCAAGAGGACGGTGGGGTAGGTGACCCGGCGTGGTCTCTGTGCCTCGTTGGGAGCTTACAGCCCGCCGTTGAGGCTGCGGTCGCGGCCCGAGCGTCGATCGAGGTGTGGTGCGAGCGTCGTTTCGCCGGAGAGGCCGGGCAGACACAACGGCCGGCGTTTGTC
>Neopetrosia_sigmafera_UF_3857_sp._II_28SNPsigmasFWD_LSU300R_LSU5F_consensus_sequence
CGGCGAGCGAAGTGGGAACGAGTCAGTGCCCAGGTCTGAAATCTCCGGTCGGACCTATTGCGCGGCCGGCGAATTGTGGTCTGGAGAGCGGAGCTGTCCCGGAGTCGCGTTCCGTCGGGCCCGAAGTCGACTTGGAACGGCGTGCCGCAGAGGGTGAGAGCCCCGTAGGGCCGGGAAACCGGGAGCGACGGGACGAGAGCTCCGACTCGTCGAGTCGGGTTGTTTGGGAATGCAGCCCAAATGGGGTGGTAGACTCCATCCAAGGCTGAACACGGGCGCGAGTCCGATAGCGGACAAGTACCGTGAGGGAAAGGTGAAAAGCACTTTGAAGAGAGAGTTCAAGAGAGCGTGAAACCGTTGGGAGGGAAGCTCGGGGTGCCGAGGCGGTCTGGCCGTTGCCGGAGTTCAGCTGGCGTCGTCGCCGGCCGTTCGCGCCGAGGGGCGCGTCGGCCGGTTCGGTGCCCGCGCAGTCTCCGGGCGGTCTCGGTGACCGTCAGCGAGGTGGAGGTCCGCCCGTGTGTGTCGGCGTTCGTGGAGGTGGTGTCGGTCGGCGGCCCTCGGGTCGTCGCCCGATCGTAAGCTCCGCTTTCGCCCGGGCGTGACGTCTCCTCCGGGAGAAGTGTGACGACGAGCGTCGTCTCCGGTCGTGATAGGTGCGGAGCCCCTCGAGGGCCGCGGGCCCCCGTCGGTCGCCTCCGTTCGCGCGTCGGTCGGGCGTCTCCGTGTCGCGTTTCCTCTCGGTCTCGCGTC
