# Supplementary material for: Molecular and morphological congruence of three new cryptic Neopetrosia spp. in the Caribbean
Source: PeerJ. 2019 Feb 5;7:e6371. doi: 10.7717/peerj.6371 (PMC6368163; doi:10.7717/peerj.6371)
Supplement: Supplemental Information 3 [file peerj-07-6371-s003.fasta]

>Neoperosia_proxima_UF_3860_sp._VI_18S_FD_18SXDF_18SHOMOR_consensus_sequence
TTGATGGTGCCCCACTACATGGATAACCGTGGTAATTCTAGAGCTAATACATGCAGAAGGTCCCGACTCCTTGGAAGGGATGTATTTATTAGATCCAAAACCAATGCCGAGGCTTCGGCCTCGGGAATCTGGTGATTCATGGTAACTGCTCGAATCGCACGGCCTTTGCGCCGGCGATGATTCATTCAAGTTTCTGCCCTATCAACTTTCGATGGTAGGGTATTGGCCTACCATGGTCGCAACGGGTGACGGAGAATTAGGGTTCGATTCCGGAGAGGGAGCCTGAGAAACGGCTACCACATCCAAGGAAGGCAGCAGGCGCGCAAATTACCCAATCCCGACTCGGGGAGGTAGTGACAATAAATAACAATGCCGGCCTCTTGAGTAGGCCGGCAATTGGAATGAGTACAATCCAAACCCCTTAACGAGGAACAATTGGAGGGCAAGTCTGGTGCCAGCAGCCGCGGTAATTCCAGCTCCAATAGCGTATATTAAAGTTGTTGCAGTTAAAAAGCTCGTAGTTGGATTTCGGAGCCGACCGGGCGGTCTGTCGAGAGACACGCACTGCTCGGTGGCTCTTCCTCTCGGAGGCCCTGGCTGCCCTTGACTGGAGCGGGCAGGGGATTCGGGACGTTTACTTTGAAAAAATTAGAGTGTTCAAAGCAGGCCGGTGCTTGGATACATTAGCATGGAATAATGGAATAGGGCTTGGGTCCTATTTTGTTGGTTTTCGGGACCGAGGTCATGGTTAAGAGGGACAGTTGGGGGCATTCGTATTCAATTGTCAGAGGTGAAATTCTTGGATTTATGGAAGACGAACAACTGCGAAAGCATTTGCCAAGGATGTTTTCATTAATCAAGAACGAAAGTTGGGGGTTCGAAGACGATCAGATACCGTCGTAGTCCCAACCATAAACTATGCCGGCTAGGGATCGGCGGAGGTCGCAATCGCCTCCGTCGGCACCTTGAGAGAAATCAGAGCCTTTGGGTTCCGGGGGGAGTATGGTCGCAAGGCTGAAACTTAAAGGAATTGACGGAAGGGCACCACCAGGAGTGGAGCCTGCGGCTTAATTTGACTCAACACGGGGCAACTCACCAGGTCCGGACATGGGAAGGATTGACAGATCGAGAGCTCTTTCTTGATTCTATGGGTGGTGGTGCATGGCCGTTCTTAGTTGGTGGGGTGACTTGTCTGGTTAATTCCGTTAACGAACGAGACCTTAACCTGCTAACTAGCCGCGCCGTTCCCGAACGGTGGTCCTGGCGGCTTCTTAGAGGGACAGTTGGCACGAGCCAGAGGAAGTTTGAGGCAATAACAGGTCTGTGATGCCCTTAGATGTCCTGGGCCGCACGCGCGCTACACTGACGGAGCCAGCGAGCGTGTCCTTCGCCGAAAGGTGCGGGTAATCTTGGCAGCCTCCGTCGTGCTGGGGATAGATGGTTGCAATTATTGATCTTGAACGAGGAATTCCTAGTAAGCGCGAGTCACCAGCTCGCGTTGATTACGTCCCTGCCCTTTGTACACACCGCCCGTCGCTACTACCGATTGGATGGTTTAGTGAGAACTTCGGATTGGAGCCGGCGCGGTCCTCGCGGGTCGCGGCGGACGCCGAGA
>Neopetrosia_cristata_UF_3859__sp._V_18S_FD_18S_HOMOR_09.29.15_J6.ab1_consensus_sequence
TTGATGGTGCCCCACTACATGGATAACCGTGGTAATTCTAGAGCTAATACATGCAGAAGGTCCCGACTCCTTGGAAGGGATGTATTTATTAGATCCAAAACCAATGCCGAGGCTACGGCCTCGGGAATCTGGTGATTCATGGTAACTGCTCGAATCGCACGGCCTTGGCGCCGGCGATGATTCATTCAAGTTTCTGCCCTATCAACTTTCGATGGTAGGGTATTGGCCTACCATGGTCGCAACGGGTGACGGAGAATTAGGGTTCGATTCCGGAGAGGGAGCCTGAGAAACGGCTACCACATCCAAGGAAGGCAGCAGGCGCGCAAATTACCCAATCCCGACTCGGGGAGGTAGTGACAATAAATAACAATGCCGGCCTCTTGAGTAGGCCGGCAATTGGAATGAGTACAATCCAAACCCCTTAACGAGGAACAATTGGAGGGCAAGTCTGGTGCCAGCAGCCGCGGTAATTCCAGCTCCAATAGCGTATATTAAAGTTGTTGCAGTTAAAAAGCTCGTAGTTGGATTTCGGAGCCGACCGGGCGGTCTGTCGAGAGACACGCACTGCTCGGTGGCTCTTCCTCTCGGAGGCCCTGGCTGCCCTTGACTGGAGCGGGCAGGGGATTCGGGACGTTTACTTTGAAAAAATTAGAGTGTTCAAAGCAGGCCGGTGCTTGGATACATTAGCATGGAATAATGGAATAGGGCTTGGGTCCTATTTTGTTGGTTTTCGGGACCGAGGTCATGGTTAAGAGGGACAGTTGGGGGCATTCGTATTCAATTGTCAGAGGTGAAATTCTTGGATTTATGGAAGACGAACAACTGCGAAAGCATTTGCCAAGGATGTTTTCATTAATCAAGAACGAAAGTTGGGGGTTCGAAGACGATCAGATACCGTCGTAGTCCCAACCATAAACTATGCCGGCTAGGGATCGGCGGAGGTCGCAATCGCCTCCGTCGGCACCTTGAGAGAAATCAGAGCCTTTGGGTTCCGGGGGGAGTATGGTCGCAAGGCTGAAACTTAAAGGAATTGACGGAAGGGCACCACCAGGAGTGGAGCCTGCGGCTTAATTTGACTCAACACGGGGCAACTCACCAGGTCCGGACATGGGAAGGATTGACAGATCGAGAGCTCTTTCTTGATTCTATGGGTGGTGGTGCATGGCCGTTCTTAGTTGGTGGGGTGACTTGTCTGGTTAATTCCGTTAACGAACGAGACCTTAACCTGCTAACTAGCCGCGCCGTTCCCGAACGGTGGTCCTGGCGGCTTCTTAGAGGGACAGTTGGCACGAGCCAGAGGAAGTTTGAGGCAATAACAGGTCTGTGATGCCCTTAGATGTCCTGGGCCGCACGCGCGCTACACTGACGGAGCCAGCGAGCGTGTCCTTCGCCGAAAGG
>Neopetrosia_dendrocrevacea_UF_3854_sp._III__complete_consensus_consensus_sequence Alignment of 8 sequences: Nproxima sp. III 18SNPIIIRV_18S400F consensus sequence, Jan_3_C04.ab1, Jan_4_D04.ab1 (reversed), Neopetrosia sp. III_18SNPIIIRV_Jan_4_D04.ab1 (reversed), Nproxima sp III_18S_Sp18aF_Jan_23_G03.ab1, Nproxima sp. III_18S_1200_Jan_27_C04.ab1, Neopetrosia sp. III_400F_Jan_3_C04.ab1, Nproxima sp. III 18SFWD
GCATCTGCACCGTGAAACTGCGAATGGCTCATTAAATCAGTTATAGTTTATTTGATGGTGCCCCACTACATGGATAACCGTGGTAATTCTAGAGCTAATACATGCAGAAGGTCCCGACTCCTTGGAAGGGATGTATTTATTAGATCCAAAACCAATGCCGAGGCTACGGCCTCGGGAATCTGGTGATTCATGGTAACTGCTCGAATCGCACGGCCTTGGCGCCGGCGATGATTCATTCAAGTTTCTGCCCTATCAACTTTCGATGGTAGGGTATTGGCCTACCATGGTCGCAACGGGTGACGGAGAATTAGGGTTCGATTCCGGAGAGGGAGCCTGAGAAACGGCTACCACATCCAAGGAAGGCAGCAGGCGCGCAAATTACCCAATCCCGACTCGGGGAGGTAGTGACAATAAATAACAATGCCGGCCTCTTGAGTAGGCCGGCAATTGGAATGAGTACAATCCAAACCCCTTAACGAGGAACAATTGGAGGGCAAGTCTGGTGCCAGCAGCCGCGGTAATTCCAGCTCCAATAGCGTATATTAAAGTTGTTGCAGTTAAAAAGCTCGTAGTTGGATTTCGGAGCCGACCGGGCGGTCTGTCGAGAGACACGCACTGCTCGGTGGCTCTTCCTCTCGGAGGCCCTGGCTGCCCTTGACTGGAGCGGGCAGGGGATTCGGGACGTTTACTTTGAAAAAATTAGAGTGTTCAAAGCAGGCCGGTGCTTGGATACATTAGCATGGAATAATGGAATAGGGCTTGGGTCCTATTTTGTTGGTTTTCGGGACCGAGGTCATGGTTAAGAGGGACAGTTGGGGGCATTCGTATTCAATTGTCAGAGGTGAAATTCTTGGATTTATGGAAGACGAACAACTGCGAAAGCATTTGCCAAGGATGTTTTCATTAATCAAGAACGAAAGTTGGGGGTTCGAAGACGATCAGATACCGTCGTAGTCCCAACCATAAACTATGCCGGCTAGGGATCGGCGGAGGTCGCAATCGCCTCCGTCGGCACCTTGAGAGAAATCAGAGCCTTTGGGTTCCGGGGGGAGTATGGTCGCAAGGCTGAAACTTAAAGGAATTGACGGAAGGGCACCACCAGGAGTGGAGCCTGCGGCTTAATTTGACTCAACACGGGGCAACTCACCAGGTCCGGACATGGGAAGGATTGACAGATCGAGAGCTCTTTCTTGATTCTATGGGTGGTGGTGCATGGCCGTTCTTAGTTGGTGGGGTGACTTGTCTGGTTAATTCCGTTAACGAACGAGACCTTAACCTGCTAACTAGCCGCGCCGTTCCCGAACGGTGGTCCTGGCGGCTTCTTAGAGGGACAGTTGGCACGAGCCAGAGGAAGTTTGAGGCAATAACAGGTCTGTGATGCCCTTAGATGTCCTGGGCCGCACGCGCGCTACACTGACGGAGCCAGCGAGCGTGTCCTTCGCCGAAAGG
>Neopetrosia_proxima_UF_3856_sp._I_18S_complete_consensus_sequence Alignment of 3 sequences: Neopetrosia proxima I_18SHOMOR_JV_16_H12.ab1, Neopetrosia proxima I_18S FD_JV_15_G12.ab1 (reversed), Nproxima_sp. I_18S_400F_Jan_24_H03.ab1
ACTACATGGATAACCGTGGTAATTCTAGAGCTAATACATGCAGAAGGTCCCGACTCCTTGGAAGGGATGTATTTATTAGATCCAAAACCAATGCCGAGGCTTCGGCCTCGGGAATCTGGTGATTCATGGTAACTGCTCGAATCGCACGGCCTTTGCGCCGGCGATGATTCATTCAAGTTTCTGCCCTATCAACTTTCGATGGTAGGGTATTGGCCTACCATGGTCGCAACGGGTGACGGAGAATTAGGGTTCGATTCCGGAGAGGGAGCCTGAGAAACGGCTACCACATCCAAGGAAGGCAGCAGGCGCGCAAATTACCCAATCCCGACTCGGGGAGGTAGTGACAATAAATAACAATGCCGGCCTCTTGAGTAGGCCGGCAATTGGAATGAGTACAATCCAAACCCCTTAACGAGGAACAATTGGAGGGCAAGTCTGGTGCCAGCAGCCGCGGTAATTCCAGCTCCAATAGCGTATATTAAAGTTGTTGCAGTTAAAAAGCTCGTAGTTGGATTTCGGAGCCGACCGGGCGGTCTGTCGAGAGACACGCACTGCTCGGTGGCTCTTCCTCTCGGAGGCCCTGGCTGCCCTTGACTGGAGCGGGCAGGGGATTCGGGACGTTTACTTTGAAAAAATTAGAGTGTTCAAAGCAGGCCGGTGCTTGGATACATTAGCATGGAATAATGGAATAGGGCTTGGGTCCTATTTTGTTGGTTTTCGGGACCGAGGTCATGGTTAAGAGGGACAGTTGGGGGCATTCGTATTCAATTGTCAGAGGTGAAATTCTTGGATTTATGGAAGACGAACAACTGCGAAAGCATTTGCCAAGGATGTTTTCATTAATCAAGAACGAAAGTTGGGGGTTCGAAGACGATCAGATACCGTCGTAGTCCCAACCATAAACTATGCCGGCTAGGGATCGGCGGAGGTCGCAATCGCCTCCGTCGGCACCTTGAGAGAAATCAGAGCCTTTGGGTTCCGGGGGGAGTATGGTCGCAAGGCTGAAACTTAAAGGAATTGACGGAAGGGCACCACCAGGAGTGGAGCCTGCGGCTTAATTTGACTCAACACGGGGCAACTCACCAGGTCCGGACATGGGAAGGATTGACAGATCGAGAGCTCTTTCTTGATTCTATGGGTGGTGGTGCATGGCCGTTCTTAGTTGGTGGGGTGACTTGTCTGGTTAATTCCGTTAACGAACGAGACCTTAACCTGCTAACTAGCCGCGCCGTTCCCGAACGGTGGTCCTGGCGGCTTCTTAGAGGGACAGTTGGCACGAGCCAGAGGAAGTTTGAGGCAATAACAGGTCTGTGATGCCCTTAGATGTCCTGGGCCGCACGCGCGCTACACTGACGGAGCCAGCGAGCGTGTCCTTCGCCGAAAGGTGCGGGTAATCTTGGCAGCCTCCGTCGTGCTGGGGATAGATGGTTGCAATTATTGATCTTGAACGAGGAATTCCTAGTAAGCGCGAGTCACCAGCTCGCGTTGATTACGTCCCTGCCCTTTGTACACACCGCCCGTCGCTACTACCGATTGGATGGTTTAGTGAGAACTTCGGATTGGAGCCGGCGCGGTCCTCGCGGGTCGCGGCGGACGCCGAGAA
>Neopetrosia_sigmafera_UF_3857_sp_II_HOMOR_NPIIRV4_1200F_consensus_sequence Alignment of 3 sequences: Jan_3_C02.ab1 (reversed), Jan_4_D02.ab1 (reversed), Nproxima sp. II_18S_1200F_Jan_26_B04.ab1
GATTGCAGCGGTCGGGGAGTTCGGGACGTTTACTTTGAACAAATTAGAGTGTTCCAAGCAGGCCGGTCGCTTTGAATACGTTAGCATGGAATAATGGAATAGGGCTGCTCTCGTCCTATTTTGTTGGTTTTCGGGACGGCAGTCATGGTCGACAGGGACAGTTGGGGGCATTCGTATTCAGTTGTCAGAGGTGAAATTCTCGGATTTGCGGAAGACGAACGACTGCGAAAGCATTTGCCAAGGATGTTTTCATTAATCAAGAACGAAAGTTGGGGGTTCGAAGACGATCAGATACCGTCGTAGTCCCAACCGTAAACTATGCCGGCCAGGGATCGGCGGACGTCGGTGGCGACTCCGTCGGCACCTCGCGAGAAATCAGAGCCTTTGGGTTCCGGGGGGAGTATGGTCGCAAGGCTGAAACTTAAAGGAATTGACGGAAGGGCACCACCAGGAGTGGAGCCTGCGGCTTAATTTGACTCAACACGGGGAACCTCACCAGGTCCGGACATGGGAAGGATTGACAGATCGAGAGCTCTTTCTTGATTCTATGGGTGGTGGTGCATGGCCGTTCTTAGTTGGTGGAGTGATTTGTCTGGTTGATTCCGTTAACGAACGAGACCTTAACCTGCTAACTAGTCGTGCCGTTTCCGAACGGCGGGGCGATCCGGTCCGTCGCGCGGCCTCTCGCGGGTCGCCGGCGGTCCGGTCGTCTCCGGTCCCTCGCGGGCCAGGCGACTTCTTAGAGGGACACTCGGCGTTTCAGCCGGGGGAGGACTGAGGCAATAACAGGTCTGTGATGCCCTTAGATGTTCTGGGCCGCACGCGCGCTACACTGACGGAGGCAGCGAGCGTGTCCTTCGCCGGCAGGTGCGGGCAATCTTGCGAGTCTCCGTCGTGCTGGGGATAGATGGTTGCAATTGTCGATCTTGAACGAGGAATTCCTAGTAAGCGCGAGTCATCAGCTCGCGCTGATTACGTCCCTGCCCTTTGTACACACCGCCCGTCGCTACTACCGAGTGCTGGTGTCCAAGAAAGAGTCGGACTCGGGCCTTGCGCGAGGGGCGACCCTCGCCGGGTTTCGGGGAAGTCTCTTGACTGTTCCCCAGGGGA
>Neopetrosia_proxima_UF_3858_sp._IV_18S_FD_18S_HOMOR_consensus_sequence
TTGATGGTGCCCCACTACATGGATAACCGTGGTAATTCTAGAGCTAATACATGCAGAAGGTCCCGACTCCTTGGAAGGGATGTATTTATTAGATCCAAAACCAATGCCGAGGCTTCGGCCTCGGGAATCTGGTGATTCATGGTAACTGCTCGAATCGCACGGCCTTTGCGCCGGCGATGATTCATTCAAGTTTCTGCCCTATCAACTTTCGATGGTAGGGTATTGGCCTACCATGGTCGCAACGGGTGACGGAGAATTAGGGTTCGATTCCGGAGAGGGAGCCTGAGAAACGGCTACCACATCCAAGGAAGGCAGCAGGCGCGCAAATTACCCAATCCCGACTCGGGGAGGTAGTGACAATAAATAACAATGCCGGCCTCTTGAGTAGGCCGGCAATTGGAATGAGTACAATCCAAACCCCTTAACGAGGAACAATTGGAGGGCAAGTCTGGTGCCAGCAGCCGCGGTAATTCCAGCTCCAATAGCGTATATTAAAGTTGTTGCAGTTAAAAAGCTCGTAGTTGGATTTCGGAGCCGACCGGGCGGTCTGTCGAGAGACACGCACTGCTCGGTGGCTCTTCCTCTCGGAGGCCCTGGCTGCCCTTGACTGGAGCGGGCAGGGGATTCGGGACGTTTACTTTGAAAAAATTAGAGTGTTCAAAGCAGGCCGGTGCTTGGATACATTAGCATGGAATAATGGAATAGGGCTTGGGTCCTATTTTGTTGGTTTTCGGGACCGAGGTCATGGTTAAGAGGGACAGTTGGGGGCATTCGTATTCAATTGTCAGAGGTGAAATTCTTGGATTTATGGAAGACGAACAACTGCGAAAGCATTTGCCAAGGATGTTTTCATTAATCAAGAACGAAAGTTGGGGGTTCGAAGACGATCAGATACCGTCGTAGTCCCAACCATAAACTATGCCGGCTAGGGATCGGCGGAGGTCGCAATCGCCTCCGTCGGCACCTTGAGAGAAATCAGAGCCTTTGGGTTCCGGGGGGAGTATGGTCGCAAGGCTGAAACTTAAAGGAATTGACGGAAGGGCACCACCAGGAGTGGAGCCTGCGGCTTAATTTGACTCAACACGGGGCAACTCACCAGGTCCGGACATGGGAAGGATTGACAGATCGAGAGCTCTTTCTTGATTCTATGGGTGGTGGTGCATGGCCGTTCTTAGTTGGTGGGGTGACTTGTCTGGTTAATTCCGTTAACGAACGAGACCTTAACCTGCTAACTAGCCGCGCCGTTCCCGAACGGTGGTCCTGGCGGCTTCTTAGAGGGACAGTTGGCACGAGCCAGAGGAAGTTTGAGGCAATAACAGGTCTGTGATGCCCTTAGATGTCCTGGGCCGCACGCGCGCTACACTGACGGAGCCAGCGAGCGTGTCCTTCGCCGAAAGGTGCGGGTAATCTTGGCAGCCTCCGTCGTGCTGGGGATAGATGGTTGCAATTATTGATCTTGAACGAGGAATTCCTAGTAAGCGCGAGTCACCAGCTCGCGTTGATTACGTCCCTGCCCTTTGTACACACCGCCCGTCGCTACTACCGATTGGATGGTTTAGTGAGAACTTCGGATTGGAGCCGGCGCGGTCCTCGCGGGTCGCGG
