# Supplementary material for: Molecular and morphological congruence of three new cryptic Neopetrosia spp. in the Caribbean
Source: PeerJ. 2019 Feb 5;7:e6371. doi: 10.7717/peerj.6371 (PMC6368163; doi:10.7717/peerj.6371)
Supplement: Supplemental Information 8 [file peerj-07-6371-s008.xlsx]

## Sheet: ARMS
Collection dates	Number of species
2016-07-26	0
2016-12-19	49
2017-02-13	63
2017-04-10	68
2017-06-07	75
2017-08-01	78
2017-09-27	81
2017-11-21	82

## Sheet: Field
Species	Voucher number	COI	28S	18S
Neopetrosia dendrocrevacea	UF 3854	MK105442	MK101127	MK101134
Neopetrosia proxima	UF 3856	MK105443	MK101128	MK101135
Neopetrosia sigmafera	UF 3857	MK105446	MK101131	MK101136
Neopetrosia proxima	UF 3858	MK105444	MK101129	MK101137
Neopetrosia cristata	UF 3859	MK105441	MK101126	MK101133
Neopetrosia proxima	UF 3860	MK105445	MK101130	MK101132
